# Supplementary material for: Influence of montane altitudinal ranges on species distribution models; evidence in Andean blow flies
Source: PeerJ. 2020 Dec 7;8:e10370. doi: 10.7717/peerj.10370 (PMC7727370; doi:10.7717/peerj.10370)
Supplement: Supplemental Information 1 [file peerj-08-10370-s001.csv]

GENUS	SPECIE	LATITUDE	LONGITUDE
Blepharicnema	splendens	6.3333	-75.5
Blepharicnema	splendens	-0.41519	-78.5525
Blepharicnema	splendens	-4.36832	-78.835144
Blepharicnema	splendens	-2.96667	-78.4167
Blepharicnema	splendens	9.288	-70.2188
Blepharicnema	splendens	10.548417	-66.864889
Blepharicnema	splendens	10.55	-66.9
Blepharicnema	splendens	10.380556	-67.427778
Blepharicnema	splendens	10.548342	-66.864889
Blepharicnema	splendens	10.417509	-67.31332
Blepharicnema	splendens	10.3469	-67.5688
Blepharicnema	splendens	10.3469	-67.5688
Blepharicnema	splendens	10.42187	-67.286775
Blepharicnema	splendens	10.0705	-67.5472
Blepharicnema	splendens	10.3469	-67.5688
Blepharicnema	splendens	10.365	-67.6669
Blepharicnema	splendens	10.52768	-66.852813
Blepharicnema	splendens	10.517309	-66.76143
Blepharicnema	splendens	8.656814	-70.62338
Blepharicnema	splendens	5.708883	-73.478458
Blepharicnema	splendens	2.634722	-76.9025
Blepharicnema	splendens	4.351295	-74.354259
Blepharicnema	splendens	10.98928	-73.985766
Blepharicnema	splendens	1.177784	-76.591664
Sarconesia	roraima	0.19355	-78.28559
Sarconesia	roraima	11.107355	-74.036282
Sarconesia	roraima	5.132757	-60.75652
Sarconesia	roraima	10.432212	-67.198832
Sarconesia	roraima	9.210783	-70.231651
Sarconesia	roraima	10.42187	-67.286775
Sarconesia	roraima	6.669283	-75.700983
Sarconesia	roraima	6.669283	-75.700983
Sarconesia	roraima	6.669283	-75.700983
Sarconesia	roraima	6.669283	-75.700983
Sarconesia	roraima	6.633006	-75.689697
Sarconesia	roraima	6.633006	-75.689697
Sarconesia	roraima	6.633006	-75.689697
Sarconesia	roraima	6.640953	-75.672179
Sarconesia	roraima	6.640953	-75.672179
Sarconesia	roraima	6.640953	-75.672179
Sarconesia	roraima	6.640953	-75.672179
Sarconesia	roraima	6.640953	-75.672179
Sarconesia	roraima	6.641206	-75.698652
Sarconesia	roraima	6.641206	-75.698652
Sarconesia	roraima	6.623086	-75.647784
Sarconesia	roraima	6.623086	-75.647784
Sarconesia	roraima	6.623086	-75.647784
Sarconesia	roraima	6.623086	-75.647784
Sarconesia	roraima	6.613765	-75.655735
Sarconesia	roraima	6.636091	-75.663494
Sarconesia	roraima	6.636091	-75.663494
Sarconesia	roraima	-0.594651	-77.893453
Sarconesia	roraima	-0.2627	-78.435561
Calliphora	vicina	4.695424	-74.203733
Calliphora	vicina	4.809984	-74.354009
Calliphora	vicina	4.705417	-74.230312
Calliphora	vicina	4.710989	-74.072092
Calliphora	vicina	4.151382	-73.637691
Calliphora	vicina	-0.9346055	-78.625241
Calliphora	vicina	0.02715	-78.89313
Calliphora	vicina	-1.183333	-79.2
Calliphora	vicina	-0.055482	-78.284909
Calliphora	vicina	-0.211945	-78.490911
Calliphora	vicina	-0.211945	-78.490911
Calliphora	vicina	-0.211945	-78.490911
Calliphora	vicina	4.697373	-74.028693
Calliphora	vicina	5.631327	-73.529483
Calliphora	vicina	5.55182	-73.368954
Calliphora	vicina	5.783231	-73.110772
Calliphora	vicina	5.826355	-73.020879
Calliphora	vicina	5.873106	-72.982782
Calliphora	vicina	-5.82514167	73.02654444
Calliphora	vicina	5.874711	-73.581716
Calliphora	vicina	5.55465	-73.357186
Cochliomyia	macellaria	11.1561	-74.1353
Cochliomyia	macellaria	11.2583	-74.0756
Cochliomyia	macellaria	11.2539	-74.0736
Cochliomyia	macellaria	11.248472	-74.0675
Cochliomyia	macellaria	11.2358	-74.0714
Cochliomyia	macellaria	11.273083	-74.158556
Cochliomyia	macellaria	11.270667	-74.15675
Cochliomyia	macellaria	11.265278	-74.156639
Cochliomyia	macellaria	11.259722	-74.159278
Cochliomyia	macellaria	11.2219	-74.1867
Cochliomyia	macellaria	11.211897	-74.170275
Cochliomyia	macellaria	3.5269	-73.4044
Cochliomyia	macellaria	3.533278	-73.399722
Cochliomyia	macellaria	3.535806	-73.398083
Cochliomyia	macellaria	3.536444	-73.399917
Cochliomyia	macellaria	3.534833	-73.392556
Cochliomyia	macellaria	3.534972	-73.391833
Cochliomyia	macellaria	3.535861	-73.391
Cochliomyia	macellaria	3.533389	-73.389167
Cochliomyia	macellaria	3.532833	-73.389056
Cochliomyia	macellaria	6.266861	-77.454444
Cochliomyia	macellaria	6.266083	-77.454444
Cochliomyia	macellaria	6.265722	-77.454972
Cochliomyia	macellaria	6.265278	-77.457333
Cochliomyia	macellaria	6.270278	-77.457194
Cochliomyia	macellaria	6.270333	-77.457639
Cochliomyia	macellaria	6.27175	-77.459333
Cochliomyia	macellaria	6.273667	-77.460028
Cochliomyia	macellaria	-4.16825	-69.943683
Cochliomyia	macellaria	-4.13875	-69.939933
Cochliomyia	macellaria	-4.217067	-69.941133
Cochliomyia	macellaria	-4.21115	-69.942433
Cochliomyia	macellaria	-4.20895	-69.944083
Cochliomyia	macellaria	3.6944	-73.6936
Cochliomyia	macellaria	4.0456	-73.1533
Cochliomyia	macellaria	11.3161	-74.1083
Cochliomyia	macellaria	4.5925	-69.79
Cochliomyia	macellaria	4.3556	-69.7939
Cochliomyia	macellaria	5.7573194	-72.2125
Cochliomyia	macellaria	5.7528139	-72.2107028
Cochliomyia	macellaria	5.5704167	-71.9113472
Cochliomyia	macellaria	5.5788806	-71.907225
Cochliomyia	macellaria	5.570525	-71.9021639
Cochliomyia	macellaria	11.2747	-74.0969
Cochliomyia	macellaria	11.22215	-74.186747
Cochliomyia	macellaria	5.874711	-73.581716
Cochliomyia	macellaria	10.4186	-66.8275
Cochliomyia	macellaria	5.6772	-62.4497
Cochliomyia	macellaria	10.4947	-66.8939
Cochliomyia	macellaria	6.2178	-68.5608
Cochliomyia	macellaria	10.25169	67.5988
Cochliomyia	macellaria	4.7488	-67.6972
Cochliomyia	macellaria	10.09	-67.9197
Cochliomyia	macellaria	8.7	-62.5833
Cochliomyia	macellaria	5.6638	-67.6236
Cochliomyia	macellaria	6.2169	-67.443
Cochliomyia	macellaria	9.0438	-69.7503
Cochliomyia	macellaria	10.45	-66.9166
Cochliomyia	macellaria	10.495253	-66.893689
Cochliomyia	macellaria	-2.933686	-59.973611
Cochliomyia	macellaria	-2.921136	-59.989906
Cochliomyia	macellaria	-3.0964	-59.9894
Cochliomyia	macellaria	-3.3092856	-59.925111
Cochliomyia	macellaria	-3.355246	-64.730662
Cochliomyia	macellaria	-3.096414	-59.969461
Cochliomyia	macellaria	-3.1244	-59.9944
Cochliomyia	macellaria	-0.999094	-77.836636
Cochliomyia	macellaria	-1.5756	-72.6858
Cochliomyia	macellaria	6.3911	-75.2514
Cochliomyia	macellaria	6.3775	-75.1422
Cochliomyia	macellaria	5.3406	-74.955
Cochliomyia	macellaria	6.2694	-77.4556
Cochliomyia	macellaria	4.2147	-73.8164
Cochliomyia	macellaria	4.3436	-74.3675
Cochliomyia	macellaria	4.5761	-74.4489
Cochliomyia	macellaria	4.2733	-74.4097
Cochliomyia	macellaria	4.5144	-74.3531
Cochliomyia	macellaria	2.9061	-75.2869
Cochliomyia	macellaria	4.1244	-73.6439
Cochliomyia	macellaria	3.2683	-73.3672
Cochliomyia	macellaria	4.7858	-74.7747
Cochliomyia	macellaria	10.2725	-68.0122
Cochliomyia	macellaria	1.612325	-75.60485
Chloroprocta	idioidea	8.67022	-62.642563
Chloroprocta	idioidea	10.685	-63.193333
Chloroprocta	idioidea	9.707605	-69.221536
Chloroprocta	idioidea	9.1961	-67.4317
Chloroprocta	idioidea	10.6027	-68.6652
Chloroprocta	idioidea	7.7	-62.8666
Chloroprocta	idioidea	7.7	-62.8666
Chloroprocta	idioidea	10.260598	-67.631822
Chloroprocta	idioidea	6.723108	-61.1422
Chloroprocta	idioidea	5.6086	-67.5958
Chloroprocta	idioidea	10.402072	-67.792366
Chloroprocta	idioidea	10.42187	-67.286775
Chloroprocta	idioidea	-4.1597	-78.9731
Chloroprocta	idioidea	0.02715	-78.889313
Chloroprocta	idioidea	-0.67419	-76.39694
Chloroprocta	idioidea	-0.67419	-76.39694
Chloroprocta	idioidea	-0.67419	-76.39694
Chloroprocta	idioidea	-0.67419	-76.39694
Chloroprocta	idioidea	-1.458542	-72.791606
Chloroprocta	idioidea	-1.458542	-72.791606
Chloroprocta	idioidea	-1.458542	-72.791606
Chloroprocta	idioidea	-1.458542	-72.791606
Chloroprocta	idioidea	-1.458542	-72.791606
Chloroprocta	idioidea	-1.458542	-72.791606
Chloroprocta	idioidea	-1.458542	-72.791606
Chloroprocta	idioidea	-1.458542	-72.791606
Chloroprocta	idioidea	-1.458542	-72.791606
Chloroprocta	idioidea	-1.458542	-72.791606
Chloroprocta	idioidea	-1.458542	-72.791606
Chloroprocta	idioidea	-1.458542	-72.791606
Chloroprocta	idioidea	-1.458542	-72.791606
Chloroprocta	idioidea	-1.458542	-72.791606
Chloroprocta	idioidea	-1.458542	-72.791606
Chloroprocta	idioidea	-1.458542	-72.791606
Chloroprocta	idioidea	-1.458542	-72.791606
Chloroprocta	idioidea	-1.458542	-72.791606
Chloroprocta	idioidea	-1.458542	-72.791606
Chloroprocta	idioidea	-1.458542	-72.791606
Chloroprocta	idioidea	-3.0964	-59.9894
Chloroprocta	idioidea	1.838203	-61.294694
Chloroprocta	idioidea	1.773996	-61.120594
Chloroprocta	idioidea	-2.688449	-64.663512
Chloroprocta	idioidea	-2.933686	-59.973611
Chloroprocta	idioidea	-2.933686	-59.973611
Chloroprocta	idioidea	3.428478	-61.096645
Chloroprocta	idioidea	3.322058	-61.733372
Chloroprocta	idioidea	3.322058	-61.733372
Chloroprocta	idioidea	-1.053299	-62.894769
Chloroprocta	idioidea	0.1525	-63.177222
Chloroprocta	idioidea	0.418056	-63.384722
Chloroprocta	idioidea	0.1525	-63.177222
Chloroprocta	idioidea	-2.524228	-60.034974
Chloroprocta	idioidea	-1.852961	-62.150008
Chloroprocta	idioidea	-3.821083	-70.243017
Chloroprocta	idioidea	-3.822467	-70.241817
Chloroprocta	idioidea	-3.822467	-70.241817
Chloroprocta	idioidea	-4.16785	-69.944183
Chloroprocta	idioidea	-4.13875	-69.939933
Chloroprocta	idioidea	-420,895	-69,944,083
Chloroprocta	idioidea	4.005	-59.9125
Chloroprocta	idioidea	-0.7333	-73.0167
Chloroprocta	idioidea	5.6497222	-74.8752778
Chloroprocta	idioidea	5.3166	-74.9166
Chloroprocta	idioidea	6.265278	-77.457333
Chloroprocta	idioidea	6.265833	-77.453444
Chloroprocta	idioidea	3,534,972	-73,391,833
Chloroprocta	idioidea	3.528278	-73.404278
Chloroprocta	idioidea	3.526389	-73.404778
Chloroprocta	idioidea	3.535278	-73.398194
Chloroprocta	idioidea	3.535806	-73.398083
Chloroprocta	idioidea	3.536444	-73.399917
Chloroprocta	idioidea	3.534833	-73.392556
Chloroprocta	idioidea	3,534,972	-73,391,833
Chloroprocta	idioidea	3.534972	-73.391833
Chloroprocta	idioidea	3.536472	-73.391194
Chloroprocta	idioidea	3.532833	-73.389056
Chloroprocta	idioidea	3.8	-73.8166667
Chloroprocta	idioidea	3.8	-73.8166667
Chloroprocta	idioidea	3.8	-73.8166667
Chloroprocta	idioidea	3.8	-73.8166667
Chloroprocta	idioidea	4.0603	-73.1667
Chloroprocta	idioidea	10.990819	-72.67836
Chloroprocta	idioidea	4.7333	-75.5833
Chloroprocta	idioidea	5.35	-67.85
Chloroprocta	idioidea	5.35	-67.85
Chloroprocta	idioidea	5.35	-67.85
Chloroprocta	idioidea	5.3075	-67.95
Chloroprocta	idioidea	-4.1597	-78.9731
Chloroprocta	idioidea	5.7485361	-72.2153028
Chloroprocta	idioidea	5.7528139	-72.2107028
Chloroprocta	idioidea	5.5704167	-71.9113472
Chloroprocta	idioidea	5.5704167	-71.9113472
Chloroprocta	idioidea	5.5704167	-71.9113472
Chloroprocta	idioidea	5.5788806	-71.907225
Chloroprocta	idioidea	5.5788806	-71.907225
Chloroprocta	idioidea	5.5788806	-71.907225
Chloroprocta	idioidea	5.570525	-71.9021639
Chloroprocta	idioidea	5.570525	-71.9021639
Chloroprocta	idioidea	5.570525	-71.9021639
Lucilia	purpurascens	5.7270556	-73.5330833
Lucilia	purpurascens	1.139757	-77.950622
Lucilia	purpurascens	10.992108	-73.712167
Lucilia	purpurascens	1.150477	-77.905706
Lucilia	purpurascens	6.205472	-75.545528
Lucilia	purpurascens	6.051917	-75.622
Lucilia	purpurascens	6.640953	-75.672179
Lucilia	purpurascens	6.641206	-75.698652
Lucilia	purpurascens	11.101889	-74.081194
Lucilia	purpurascens	11.101929	-74.081304
Lucilia	purpurascens	11.095283	-74.077111
Lucilia	purpurascens	5.762189	-62.452725
Lucilia	purpurascens	7.948952	-71.725409
Lucilia	purpurascens	5.17073	-60.857725
Lucilia	purpurascens	10.047056	-67.320379
Lucilia	purpurascens	10.398154	-66.985214
Lucilia	purpurascens	-0.2166667	-78.75
Lucilia	purpurascens	-0.4211111	-78.9511111
Lucilia	purpurascens	-0.3052778	-78.7772222
Lucilia	purpurascens	-0.3311111	-78.7811111
Lucilia	purpurascens	-0.3375	-78.7919444
Lucilia	purpurascens	-3.6249	-78.5871
Lucilia	purpurascens	-0.0108333	-78.6877778
Lucilia	purpurascens	-0.2916667	-78.4777778
Lucilia	purpurascens	-0.4672222	-77.8925001
Lucilia	purpurascens	-0.6952778	-77.8002778
Lucilia	purpurascens	-0.1666667	-78.4166667
Lucilia	purpurascens	-4.0319444	-79.175
Lucilia	purpurascens	-0.1796389	-78.471972
Lucilia	purpurascens	-3.247479	-78.681726
