# Supplementary material for: Influence of montane altitudinal ranges on species distribution models; evidence in Andean blow flies
Source: PeerJ. 2020 Dec 7;8:e10370. doi: 10.7717/peerj.10370 (PMC7727370; doi:10.7717/peerj.10370)
Supplement: Supplemental Information 2 [file peerj-08-10370-s002.zip]

Archive with 16 entries (13 files):
- Supplemental information 2/
- Supplemental information 2/B splendens predictive distribution in NWSA.kmz
- __MACOSX/
- __MACOSX/Supplemental information 2/
- __MACOSX/Supplemental information 2/._B splendens predictive distribution in NWSA.kmz
- Supplemental information 2/C idioidea predictive distribution in NWSA.kmz
- __MACOSX/Supplemental information 2/._C idioidea predictive distribution in NWSA.kmz
- Supplemental information 2/C macellaria predictive distribution in NWSA.kmz
- __MACOSX/Supplemental information 2/._C macellaria predictive distribution in NWSA.kmz
- Supplemental information 2/C vicina predictive distribution in NWSA.kmz
- __MACOSX/Supplemental information 2/._C vicina predictive distribution in NWSA.kmz
- Supplemental information 2/L purpuracens predictive distribution in NWSA.kmz
- __MACOSX/Supplemental information 2/._L purpuracens predictive distribution in NWSA.kmz
- Supplemental information 2/S roraima predictive distribution in NWSA.kmz
- __MACOSX/Supplemental information 2/._S roraima predictive distribution in NWSA.kmz
- __MACOSX/._Supplemental information 2
